# Supplementary material for: Composition of Sugars, Organic Acids, Phenolic Compounds, and Volatile Organic Compounds in Lingonberries (Vaccinium vitis-idaea L.) at Five Ripening Stages
Source: Foods. 2023 May 26;12(11):2154. doi: 10.3390/foods12112154 (PMC10253110; doi:10.3390/foods12112154)
Supplement: Supplementary file 1 [file foods-12-02154-s001.zip]

Archive with 1 entries (1 files):
- foods-2361720-supplementary.xlsx
