# Supplementary material for: Composition of Sugars, Organic Acids, Phenolic Compounds, and Volatile Organic Compounds in Lingonberries (Vaccinium vitis-idaea L.) at Five Ripening Stages
Source: Foods. 2023 May 26;12(11):2154. doi: 10.3390/foods12112154 (PMC10253110; doi:10.3390/foods12112154)
Supplement: Supplementary file 1 [file foods-12-02154-s001.zip › foods-2361720-supplementary.xlsx]

## Sheet: Supplementary - Figure s1
															Stand	Coordinates	Altidude
															A	59°36'39.4"N 10°48'33.6"E	108 moh
															B	59°36'48.4"N 10°48'32.6"E	114 moh
															C	59°38'17.5"N, 10°48'59.0"E	116.1 moh
	Figure s1 Coordinates of stands in the experiment.
	The map is modified from norgeskart.no, produced by Kartverket and used under CC BY 4.0

## Sheet: Supplementary - Table s1
Table s1 Content of all compounds analysed in lingonberries from the three stands in Ås Norway, at five ripening stages
Compound	Unit	A - 1	A - 2	A - 3	A - 4	A - 5	B - 1	B - 2	B - 3	B - 4	B - 5	C - 1	C - 2	C - 3	C - 4	C - 5
Sucrose	g/100g fw	0.220138	0.277789	0.281711	0.336094	0.323622	0.231864	0.380222	0.410835	0.412872	0.317894	0.253044	0.441859	0.438878	0.272182	0.285317
Fructose	g/100g fw	1.18898	1.76817	2.32974	3.3005	3.78159	0.75096	1.64534	2.5386	3.12174	3.03476	1.41238	2.20334	3.30611	3.18402	3.75284
Glucose	g/100g fw	1.28024	1.93086	2.46547	3.26419	3.42625	1.17236	2.31254	3.29976	3.74969	3.39531	1.54001	2.19846	3.36696	2.94798	3.32185
totalSugars	g/100g fw	2.68935	3.97682	5.07692	6.90079	7.53146	2.15518	4.3381	6.24919	7.2843	6.74797	3.20544	4.84366	7.11195	6.40418	7.36001
Citric acid	g/100g fw	2.56293	2.53641	2.47304	2.76044	2.15964	1.78887	1.95307	2.01292	1.91148	1.33419	1.80696	2.07628	1.93561	1.50139	1.69123
Malic acid	g/100g fw	0.133611	0.089038	0.0859979	0.10279	0.0496757	0.120307	0.0647381	0.0675118	0.0448522	0.0265016	0.20975	0.18902	0.125385	0.0902031	0.0670304
Quinic acid	g/100g fw	2.36068	1.85686	1.32593	1.08551	0.983297	3.22684	1.95383	1.70798	1.27447	0.989757	2.45089	1.94255	1.56835	0.927354	0.75847
Shikimic acid	g/100g fw	0.00250479	0.00243665	0.00200721	0.00120037	0.00126792	0.00271185	0.00214117	0.00207567	0.00302115	0.00295304	0.00374518	0.00269711	0.00281627	0.00280097	0.00253947
totalOrganicacids	g/100g fw	5.05972	4.48475	3.88698	3.94994	3.19388	5.13873	3.97377	3.79049	3.23382	2.35341	4.47134	4.21054	3.63216	2.52174	2.51927
Sugars/Acids		0.531522	0.886743	1.30613	1.74706	2.35809	0.4194	1.09168	1.64865	2.25254	2.86732	0.716885	1.15036	1.95805	2.53958	2.92149
Proanthocyanidin dimer B	mg/100 g fw	36.9594	29.9538	20.9003	17.8987	16.8258	22.9079	16.7831	13.8534	12.0256	8.81619	31.6644	31.8397	18.137	11.8963	16.3837
Catechin	mg/100 g fw	89.7216	66.8384	43.8602	34.4448	36.7203	44.047	30.3287	24.1523	19.0704	18.1926	77.9718	63.2964	40.7661	24.1398	37.8753
Proanthocyanidin dimer A	mg/100 g fw	101.803	76.8783	24.9305	21.4646	21.873	62.5949	43.1496	36.3052	31.5556	29.554	143.366	110.998	77.0123	48.5798	29.178
Total flavan-3-ols	mg/100 g fw	228.484	173.67	89.691	73.8081	75.4191	129.55	90.2615	74.3109	62.6516	56.5629	253.002	206.134	135.915	84.6158	83.437
Ferulic acid-hexoside 1	mg/100 g fw	2.00941	2.48528	3.32581	1.76414	1.45997	0.892009	2.53392	2.19565	1.35746	1.08131	0.539184	1.86079	2.88269	1.40709	1.25279
Ferulic acid-hexoside 2	mg/100 g fw	47.0363	35.0142	4.75356	0.911285	0.75996	20.6054	9.41551	1.8919	0.676287	0.627555	30.3825	49.9225	4.08824	0.865368	0.752251
Coumaryl irridioid	mg/100 g fw	6.96579	4.2456	2.48018	2.05043	1.78536	6.92178	1.44761	0.945492	0.654156	0.752518	3.16046	2.97976	1.41229	0.599603	0.304252
Caffeic acid hexoside	mg/100 g fw	0.608987	0.498517	0.288753	0.177481	0.167316	0.667666	0.266498	0.168627	0.045961	0.118707	0.727671	0.385793	0.34371	0.23108	0.134198
Cafeeoyl hexose	mg/100 g fw	2.97977	2.48333	0.843893	0.373673	0.307164	2.83639	1.49801	0.82219	0.549993	0.375473	3.36662	4.62338	1.24859	0.533182	0.304454
p-Coumaric acid hexoside	mg/100 g fw	5.06008	3.6701	5.16887	4.48601	5.47556	5.88302	5.80237	5.28537	4.10036	4.1682	5.91426	4.35526	5.31124	3.98067	7.15457
Chlorogenic acid	mg/100 g fw	1.85881	0.893977	1.08688	1.15314	1.31637	2.98582	1.6823	1.43875	1.18505	1.32715	2.95481	8.73644	2.91905	1.43398	2.4817
Sinnapic acid	mg/100 g fw	0	0.0208913	0	0	0.228784	0	0	0	0.0929423	0.15412	0	0	0	0.157967	0.329518
Total cinnamic acid derivatives	mg/100 g fw	66.5584	49.3327	17.9847	10.9162	11.5005	40.8922	22.7034	12.8077	8.66222	8.75535	47.1603	72.9155	18.2904	9.20893	12.7137
Quercetin-3-O-galactoside	mg/100 g fw	8.07982	6.78888	5.44192	4.77762	3.71273	10.2892	9.53664	6.60818	5.65177	3.18282	12.6749	14.5675	10.5272	5.86128	6.8215
Kaempferol-3-O-rhamnoside	mg/100 g fw	0.216799	0.209247	0.156249	0.135557	0.160287	0.601345	0.504439	0.423598	0.322084	0.210361	0.239309	0.247845	0.195107	0.166035	0.111477
Quercetin-(4"HMG)-rhamnoside	mg/100 g fw	3.68117	3.48215	2.7942	2.26673	1.83881	17.2266	14.0067	11.1451	9.46005	5.68034	3.56205	4.8739	2.82239	2.04796	0.839036
Quercetin	mg/100 g fw	0	0	0	0	0.106703	0	0	0	0	0	0	0	0	0	0.150236
Kaempferol-(HMG)-rhamnoside	mg/100 g fw	0	0.120469	0.304025	0.499514	0.442048	0.0945114	0.091764	0.329156	0.556477	0.343264	0.0438763	0.109795	0.521896	1.00899	0.665835
Quercitin-glucoside	mg/100 g fw	1.93962	1.50995	1.12494	1.07576	0.836613	2.5945	2.28747	1.61934	1.42994	0.844511	2.52657	3.01232	2.02525	0.946365	1.88926
Quercetin-xyloside	mg/100 g fw	1.60306	1.71439	1.34807	1.40445	1.30656	1.87199	1.89636	1.47349	1.34534	0.889238	1.47659	1.25149	1.35512	1.10311	1.23363
Quercetin-arabinoside	mg/100 g fw	8.95573	9.50232	7.83288	7.00587	6.32193	10.3289	10.9271	8.6415	7.55502	5.22422	11.7667	11.2888	11.7547	8.60599	8.13934
Quercetin.-arabinofuranoside	mg/100 g fw	1.04788	0.838881	0.602903	0.525716	0.504315	0.91036	0.646783	0.487723	0.364926	0.284697	1.07702	0.768033	0.725896	0.470707	0.432398
Quercetin-α-rhamnoside(quercitrin)	mg/100 g fw	2.72557	2.74627	2.54001	2.04418	1.85642	11.4234	11.4977	9.17591	6.72805	4.27186	4.5919	4.34626	3.56558	2.43787	1.03133
Quercetin-3-O-(HMG)-pentoside 2	mg/100 g fw	0	0.131193	0.279807	0.12822	0	0	0.172234	0.172538	0	0	0	0	0.129929	0	0
Quercetin-(4"-HMG)-pentoside 1	mg/100 g fw	0.357259	0.362172	0.298931	0.229773	0.241719	0.479183	0.446036	0.352991	0.321818	0.192695	0.421673	0.322584	0.36557	0.300347	0.224064
Total flavonols	mg/100 g fw	28.6069	27.4059	22.7239	20.0934	17.3281	55.82	52.0132	40.4296	33.7355	21.124	38.3806	40.7884	33.9886	22.9487	21.5381
Cyandin-galactoside	mg/100 g fw	0.595042	16.979	58.105	71.1201	97.1135	0.355154	16.5918	53.0618	52.0496	64.2427	0.38204	18.9583	60.2053	71.3028	73.3316
Cyandin-glucoside	mg/100 g fw	0	0.587288	3.66077	5.65809	7.2527	0	0.64331	3.04733	3.86337	4.58374	0	0.491284	2.53751	3.95676	4.90913
Cyandin-arabinoside	mg/100 g fw	0	0.873865	6.69673	10.1914	15.896	0	0.897706	6.23298	9.18005	13.4724	0	0.902477	6.59892	10.524	9.14847
Cyandin-pentoside	mg/100 g fw	0	0.128943	0.640424	0.8878	1.52764	0	0.136769	0.70042	0.869149	1.32577	0	0.0917601	0.574664	0.772704	0.745032
Cyanidin‐3‐O‐(6''‐O‐acetyl)glucoside	mg/100 g fw	0	0	0	0	0.0658579	0	0.0225806	0.130761	0.203149	0.182488	0	0	0	0	0
Total anthocyanins	mg/100 g fw	0.595042	18.5691	69.1029	87.8574	121.856	0.355154	18.2922	63.1733	66.1653	83.8071	0.38204	20.4439	69.9164	86.5564	88.1343
Acetaldehyde	% Normalised area	0.0270073	0.0116802	0.0158593	0.028921	0.0555334	0.0279412	0.01224	0.0139881	0.0280396	0.0432603	0.0311825	0.0306466	0.0300228	0.0672169	0.0600639
2-Methyl propanal	% Normalised area	0	0	0	0	0	0	0	0	0	0	0	0	0.00854825	0	0
2-Methylbutanal*	% Normalised area	0.0047792	0.00244452	0	0.00237651	0	0.00602363	0	0	0.00174433	0	0.0102382	0.00504646	0.00496499	0.0124336	0
3-Methylbutanal	% Normalised area	0.0133096	0.00198107	0	0.00272801	0	0.011881	0	0	0.00196931	0	0.00509233	0.00405508	0.0179468	0.0142622	0
Hexanal*	% Normalised area	0.719658	0.333583	2.53387	1.15372	2.8882	1.01177	0.924632	6.13389	1.65682	6.114	1.24879	1.54843	2.93183	1.12034	3.68308
(Z)-3-Hexenal	% Normalised area	0.0445966	0.0477754	0.235837	0.108006	0.190871	0.0869668	0.227821	0.772481	0.269711	0.563551	0.085275	0.284097	0.262326	0.0898556	0.325673
(E)-3-Hexenal	% Normalised area	0.944615	0.451366	1.61047	0.772304	1.14978	1.58756	1.74012	5.19313	1.79025	2.93201	1.58534	2.67484	1.73714	0.749533	1.84263
Heptanal	% Normalised area	0.0119118	0.00433925	0.0185401	0.00914609	0.0171939	0.0124408	0.00981686	0.0212018	0	0.0220455	0.0217593	0.0220454	0.0200518	0.00700571	0.0296322
(E)-2-Hexenal	% Normalised area	0.0302738	0.0124413	0.042591	0.0178909	0.0239933	0.068013	0.0543498	0.144695	0.0510504	0.0756377	0.0748905	0.0850359	0.0483518	0.0149585	0.0389314
2-Hexenal*	% Normalised area	0.720342	0.212983	0.559013	0.281627	0.366365	1.56018	0.725584	1.82437	0.712145	1.21848	1.46504	1.07091	0.594186	0.179323	0.797254
Octanal	% Normalised area	0.00899138	0.00296846	0.00497741	0	0.0102452	0.00848946	0.00642423	0.0059156	0.00819674	0.00828387	0.00915311	0.00827304	0.00482514	0.00474707	0.0149219
(Z)-2-Heptenal	% Normalised area	0.0339985	0.0123539	0.045899	0.0248143	0.0548031	0.0371689	0.0221255	0.0628549	0.0309571	0.0787388	0.0231876	0.0272566	0.0298477	0.0208433	0.0931793
Nonanal	% Normalised area	0.0186895	0.00648095	0.00965714	0.00723638	0.0222276	0.0201774	0.00792118	0.0129253	0.010202	0.0177893	0.018041	0.00873743	0.0114464	0.0101383	0.0497553
(E,E)-2,4-Hexadienal*	% Normalised area	0	0.00203095	0.012341	0.0059717	0.0212291	0.00691909	0.0075688	0.0322947	0.012274	0.0276279	0.00779975	0.0162514	0.012696	0.00693905	0.0260966
2,4-Hexadienal	% Normalised area	0.0180901	0.0069795	0.0200904	0.0107976	0.0184209	0.0285527	0.0161298	0.0504169	0.0203518	0.0407605	0.0396287	0.0380661	0.037146	0.0132499	0.051235
(E)-2-Octenal	% Normalised area	0.0263611	0.00759854	0.0266259	0.0118421	0.00961146	0.025888	0.010829	0.0263332	0.0117328	0.024132	0.0191205	0.0126738	0.00884254	0.0114745	0.0366884
(E,E)-2,4-Heptadienal	% Normalised area	0.00922976	0.00319493	0	0	0.00631469	0.013909	0.00560043	0.00986449	0	0	0.0118014	0.00470437	0.00362901	0	0
Benzaldehyde*	% Normalised area	0.00772491	0.00361441	0.00931012	0.00682503	0.0170373	0.00662328	0.00782723	0.0134662	0.0100382	0.0238629	0.0157779	0.0108932	0.0131554	0.0103664	0.0358003
(E)-2-Nonenal	% Normalised area	0.00277687	0.00122991	0.0045434	0.00318557	0.00389557	0.00451498	0.00258589	0	0	0	0.00327471	0.0026407	0.00283133	0.00291252	0.0100662
p-Menth-1-en-9-al	% Normalised area	0.00396989	0.00266214	0.00342604	0	0.00269226	0	0	0	0	0	0.00331966	0	0.00256609	0.00452876	0
Aldehydes	% Normalised area	2.64632	1.12771	5.15305	2.44739	4.85841	4.52503	3.78157	14.3178	4.61549	11.1902	4.67871	5.8546	5.78235	2.34013	7.09501
Methyl acetate	% Normalised area	0.0147932	0.0042774	0.00483285	0.00462558	0.00170461	0.023376	0.00283886	0.00265753	0.00370886	0.00193024	0.00866881	0.00574041	0.00219264	0.00332003	0.00205862
Ethyl acetate	% Normalised area	0.0198102	0.0169005	0.018668	0.0290067	0.0166319	0.0224657	0.0179852	0.0122292	0.0197113	0.017694	0.0211201	0.020975	0.021588	0.0332671	0.0238156
Hexyl acetate*	% Normalised area	0.00385517	0	0.00534894	0.0084379	0	0.00324566	0	0	0	0	0.00569939	0.00553805	0.00434908	0.00745513	0.0035076
(E)-3-Hexen-1-ol acetate	% Normalised area	0.184427	0.0260735	0.0451139	0.0371585	0.0210559	0.159683	0.0175895	0.026009	0.0381331	0.0216257	0.146581	0.0826643	0.0396467	0.0326714	0.0449073
(E)-2-Hexenyl acetate	% Normalised area	0	0	0	0	0	0	0	0	0	0	0.00677063	0.00318779	0	0	0
Benzyl acetate	% Normalised area	0	0.00476227	0.00839495	0	0	0	0.00584517	0.0140752	0.00581328	0.18543	0	0.014251	0.0050317	0	0
Esters	% Normalised area	0.0371423	0.0244389	0.0420538	0.0396146	0.0532487	0.0300194	0.0280875	0.0403121	0.0417461	0.055271	0.0345538	0.0350437	0.0477031	0.0555459	0.184719
Methyl butanoate	% Normalised area	0.0163526	0.0101659	0.0136359	0.0115836	0.0111247	0.0148	0.00919832	0.0100984	0.0122631	0.0124733	0.0134718	0.0121343	0.0130616	0.0163123	0.0352527
Vinyl butyrate	% Normalised area	0	0	0	0	0.00461464	0	0	0	0	0	0	0	0.0133008	0.00715063	0.0175019
Methyl benzoate	% Normalised area	0.0207897	0.014273	0.0284179	0.028031	0.0375094	0.0152194	0.0188892	0.0302138	0.0294829	0.0427977	0.021082	0.0229094	0.0213408	0.0320829	0.131964
Acetates	% Normalised area	0.222886	0.0520137	0.0823586	0.0792286	0.0393924	0.20877	0.0442587	0.0549709	0.0673666	0.22668	0.18884	0.132357	0.0728081	0.0767137	0.0742891
2,3-Butanedione	% Normalised area	0	0	0	0	0.0736259	0	0	0.0193543	0.0181096	0.0717941	0	0	0.0754815	0.0348486	0.0168185
1-Penten-3-one	% Normalised area	0.0487588	0.0141306	0.0424662	0.0359764	0.0394239	0.0874238	0	0	0	0	0.0664242	0.036792	0.0372972	0.0351477	0.116872
1-Octen-3-one	% Normalised area	0.0141586	0.00335197	0.0069798	0.00399744	0.00804008	0.0176281	0.00553478	0.0084494	0.00623352	0.00947693	0.00889244	0.00672753	0.00506135	0.00206294	0.0159346
6-Methyl-5-hepten-2-one*	% Normalised area	0.0202435	0.00611547	0.00611387	0.00423748	0.00741686	0.0314711	0.0131476	0.0082077	0.00811761	0.00795059	0.0171599	0.0123226	0.00535711	0.00507775	0.016102
Acetophenone*	% Normalised area	0	0	0.0174709	0.0255211	0.035689	0	0.0148596	0.0215746	0.0324688	0.0497711	0.0121968	0.0206361	0.0383445	0.0846203	0.106687
5-Ethyl-2(5H)-furanone	% Normalised area	0.00850702	0.00304444	0.01444	0.00568617	0.0150612	0.0122096	0.0167647	0.0488081	0.0178912	0.0316685	0.0138386	0.023408	0.0162918	0.0103515	0.0189737
Ketones	% Normalised area	0.0916679	0.0266425	0.0874708	0.0754186	0.179257	0.148732	0.0503067	0.106394	0.0828208	0.170661	0.118512	0.0998863	0.177833	0.172109	0.291387
Ethanol	% Normalised area	0.0142279	0.00782676	0.00530131	0.00885177	0.0220743	0.0157183	0.0132885	0.00309948	0.00879691	0.0287196	0.0124092	0.00623984	0.00817514	0.0161	0.0717868
2-Methyl-3-butene-2-ol	% Normalised area	0.00256104	0	0	0	0	0	0.0246222	0.0396415	0.0566707	0.161054	0	0	0	0	0
3-Methyl-1-butanol	% Normalised area	0.011245	0	0	0	0	0.0241528	0	0	0	0	0.239759	0	0.00816686	0	0
Pentanol*	% Normalised area	0.0440973	0.0140371	0.0325286	0.0204338	0.0282366	0.0702968	0.0370002	0.0433541	0.0254784	0.0346254	0.0389244	0.0406554	0.0315161	0.0218732	0.0465232
(Z)-2-Penten-1-ol	% Normalised area	0.0196668	0	0.0105933	0	0.00786759	0.0287587	0.00926662	0.0168581	0	0.0204863	0.0200804	0.0144186	0.00818464	0	0.0105089
Hexanol*	% Normalised area	0.0427092	0.0151799	0.0520167	0.0498982	0.0670868	0.0431718	0.024258	0.0795572	0.0558745	0.0723677	0.0673132	0.0437236	0.0972706	0.0501839	0.120778
(Z)-3-Hexen-1-ol	% Normalised area	0.110311	0.0243509	0.0632668	0.0699257	0.109063	0.156548	0.0482393	0.0928111	0.0955056	0.113123	0.160165	0.0940376	0.0929623	0.083424	0.326601
1-Octen-3-ol	% Normalised area	0.200074	0.00526463	0.0166632	0.0110473	0.0212834	0.23595	0.00966425	0.0235448	0.0168027	0.049359	0.259525	0.0105873	0.0181163	0.0165101	0.0394796
2-Ethyl hexanol	% Normalised area	0.00476766	0.00245491	0.00445569	0.00471524	0.00938277	0.00402069	0.00396351	0.00364445	0.00820163	0.00733754	0.00667464	0.00493598	0.00505092	0.00649739	0.0212828
(E)-2-Octen-1-ol*	% Normalised area	0.0103155	0	0.00289933	0.00239435	0.0043102	0.0120767	0	0.00558596	0	0.00930006	0.0145793	0.00287402	0.004076	0	0.00723185
Benzyl alcohol	% Normalised area	0.0239998	0.0357527	0.0506829	0.039304	0.248354	0.0171151	0.0719919	0.160145	0.124709	0.26011	0.00564637	0.0550596	0.0354973	0.0596927	0.19942
Alcohols	% Normalised area	0.483976	0.104867	0.238408	0.20657	0.517659	0.607809	0.242294	0.468242	0.39204	0.756483	0.825076	0.272532	0.309016	0.254281	0.843613
Acetic acid	% Normalised area	0.00860437	0.00638453	0.0133114	0.0176653	0.0123981	0.0264238	0.00758208	0.0120865	0.0102076	0.0177867	0.0166962	0.0110149	0.00870242	0.0142345	0.011345
3-Methyl butanoic acid	% Normalised area	0	0	0	0	0.105286	0	0	0	0	0	0	0	0	0.111932	0.100332
2-Methyl butanoic acid	% Normalised area	0.00880969	0.00859677	0.0401207	0.249802	0.450131	0.00652785	0.0119027	0.0436949	0.0898723	0.354301	0.0151807	0.0294843	0.0677519	0.316754	0.754801
Pentanoic acid	% Normalised area	0.00672089	0.00655149	0.0191125	0.0235237	0.0108356	0.00573066	0.00876643	0.0224015	0.0177735	0.0301504	0.0112704	0.0117667	0.0130205	0.0151089	0.00843058
Hexanoic acid*	% Normalised area	0.0356756	0.032669	0.0697296	0.102754	0.107245	0.0366622	0.0584153	0.0837838	0.107223	0.135368	0.0794906	0.0611356	0.128964	0.0963519	0.111004
Heptanoic acid	% Normalised area	0	0.00349099	0.00653961	0.0110295	0.0185058	0	0.00803772	0.00777605	0.0152232	0.0180099	0.00676292	0.00740678	0.0195013	0.0188609	0.0185662
Octanoic acid	% Normalised area	0	0.00489495	0	0.00556709	0.0326817	0	0	0	0.0149051	0.0195469	0	0	0.0205091	0.0203964	0.038297
Nonanoic acid	% Normalised area	0	0.0246972	0.045272	0.0915981	0.237372	0	0.0432987	0.080331	0.106977	0.198209	0.0196158	0.0468264	0.11122	0.224091	0.313887
Volatile acids	% Normalised area	0.0598105	0.087285	0.194086	0.50194	0.974455	0.0753445	0.138003	0.250074	0.362182	0.773372	0.149017	0.167635	0.36967	0.817729	1.35666
α-Pinene	% Normalised area	0	0	0	0	0	0	0.336074	0.57119	0.425519	0.675027	0	0	0	0	0
Camphene	% Normalised area	0	0	0	0	0	0	0.0175453	0.0359569	0.0241625	0.0449327	0	0	0	0	0
β-Pinene	% Normalised area	0	0	0	0	0	0	0.0305312	0.106315	0.039401	0.135548	0	0	0	0	0
Unknown terpinene	% Normalised area	0	0	0	0	0	0	0.0179045	0.0313264	0.0163962	0.061403	0	0	0	0	0
α-Terpinene	% Normalised area	0	0	0	0	0	0	0.0263195	0.0405985	0.0332794	0.058936	0	0	0	0	0
D-Limonene	% Normalised area	0.00576662	0.00514073	0.00386482	0.00477636	0.00220339	0.0114281	0.0242167	0.0355671	0.0468451	0.140114	0.0104144	0.00525726	0.00808239	0.00329064	0.00574844
Eucalyptol	% Normalised area	0	0	0	0	0	0	0.0633422	0.492073	0.312599	1.68836	0	0	0	0	0
γ-Terpinene*	% Normalised area	0	0	0	0	0	0	0.0449366	0.0697924	0.0686311	0.108788	0	0	0	0	0
Styrene	% Normalised area	0.00530793	0	0	0	0	0.00549587	0	0	0	0	0.0212109	0	0	0	0.0101788
o-Cymene*	% Normalised area	0	0	0	0	0.00151372	0.00382471	0.0452814	0.0782908	0.0670416	0.147702	0	0	0	0	0
Terpinolene	% Normalised area	0.00259553	0.00198914	0	0	0	0	0.00831269	0.0112681	0.0144415	0.0267937	0.00169519	0.00128547	0	0	0
Linalool	% Normalised area	0.187799	0.121704	0.10633	0.0684372	0.0852259	0.0684283	0.0437331	0.129083	0.126014	0.157253	0.10123	0.0878056	0.0371504	0.0590409	0.0294886
Carryophyllene*	% Normalised area	0.0195113	0	0	0	0	0.00889466	0	0	0	0	0.0130694	0	0	0	0
Terpinen-4-ol	% Normalised area	0	0	0	0	0	0.0104298	0.277711	0.80748	0.763489	1.2862	0.00205129	0	0	0	0.00252849
α-Terpineol	% Normalised area	0.0165402	0.0112588	0.0106166	0.00890488	0.0105445	0.0104787	0.00817479	0.0148969	0.0133079	0.0204744	0.0101316	0.00976167	0.00730008	0.00900956	0.00639672
Camphol	% Normalised area	0	0	0	0	0	0	0.00881286	0.022603	0.0140999	0.0254774	0	0	0	0	0
Terpenes	% Normalised area	0.00576662	0.00514073	0.00386482	0.00477636	0.00220339	0.0114281	0.56087	1.38282	0.966833	2.91311	0.0104144	0.00525726	0.00808239	0.00329064	0.00574844
2-Ethylfuran*	% Normalised area	0.0533194	0.0205969	0.0330731	0.02019	0.0284344	0.062677	0.0231786	0.056774	0.132538	0.0469176	0.050249	0.0339841	0.0261165	0.0284969	0.196975

## Sheet: Supplementary - Table s2
Table S2. Characterisation of phenolic compounds in lingonberries using HPLC-DAD-MS
No.	Compound	tR (min)	λmax (nm)	MW (g/mol)	[M – H]– (m/z)	MS2 (m/z)	[M + H]+ (m/z)	MS2 (m/z)2	Ref. a
1	Caffeic acid hexoside	12.1	310	342	341				4
2	Procyanidin dimer B	12.3	280	578	577	289	579	291	1,2,3,4
3	Catechin	13.2	279	290	289		291		1,2,3,4
4	Caffeic acid hexoside 2	15	312	342	341	179			4
5	p-Coumaric acid - hexoside	15.5	316	326	325	163			1,
6	Chlorogenic acid	16.4	322	354	353	191			1,2,4
7	Cyanidin-3-O-galactoside	18.7	516	449	447	285	449	287	1,3,
8	Cyanidin-3-O-glucoside	20.5	517	449	447	285	449	287	1,3,
9	Cyanidin-3-O-arabinoside	22.4	516	419	417	285	419	287	1,3,
10	Cyanidin-3-O-pentoside	27.7	516	419	417	285	419	287
11	Ferulic acid hexoside 1	30.8	322	356	355	193			1,2,3,4
12	Cyanidin-3-O-(acetyl)glucoside	32.8	518	491	489	285	491	287
13	Ferulic acid hexoside 2	33.1	315	356	355	193			1,3,4
14	Procyanidin dimer A	33.8	280	576	575	289	577	291	1,2,3,4
15	Coumaryl irridioid	35.3	315		535	370, 328, 163			1,2,
16	Quercetin-3-O-galactoside	35.6	354	464	463	301	465	303	1,2,3,4
17	Quercetin-3-O-glucoside	36.4	354	464	463	301	465	303	1,2,3,4
18	Quercetin-3-O-xyloside	38	354	434	433	301	435	303	1,2,3,4
19	Quercetin-3-O-arabinoside	39	345	434	433	301	435	303	1,2,3,4
20	Quercetin-3-O-arabinofuranoside	39.5	349	434	433	301	436	303	1,2,3,4
21	Quercetin-3-O-rhamnoside	40.3	354	448	447	301	449	303	1,2,3,4
22	Quercetin-3-O -(HMG)-pentoside	41.8	354	578	578	301			1,
23	Sinapic acid - hexoside	42.2	332	386	385	223, 275, 178, 135			1,
24	Quercetin-(4"-HMG)-pentoside 2	42.9	354	578	578	301	579	303	1,
25	Kaempferol-3-O-rhamnoside	44.6	354	432	431	285			1,3,
26	Quercetin-3-O-(3-HMG)-rhamnoside	45.7	349	592	591	301	593	303	1,2,3,4
27	Kaempferol-3-O-(HMG)-rhamnoside	50.7	354	576	575	285	577	287	1,2,3,
a: 1: Bujor et al. (2018); 2: Hokkanen et al. (2009); 3: Ek et al. (2006), 4: Kelanne et al (2019)
bHMG = Hydroxy methyl glutaroyl
Literature cited
1: Bujor, O.C., Ginies, C., Popa, V.I., and Dufour, C. (2018). Phenolic compounds and antioxidant activity of lingonberry (Vaccinium vitis-idaea L.) leaf, stem and fruit at different harvest periods. Food Chem. 252, 356-365.
2: Hokkanen, J., Mattila, S., Jaakola, L., Pirttila, A.M., and Tolonen, A. (2009). Identification of phenolic compounds from lingonberry (Vaccinium vitis-idaea L.), bilberry (Vaccinium myrtillus L.) and hybrid bilberry (Vaccinium x intermedium Ruthe L.) leaves. J. 3: Agric. Food Chem. 57, 9437-9447.
3: Ek, S., Kartimo, H., Mattila, S., and Tolonen, A. (2006). Characterization of phenolic compounds from lingonberry (Vaccinium vitis-idaea). J. Agric. Food Chem. 54, 9834-9842
4: Kelanne, N., Laaksonen, O., Seppala, T., Yang, W., Tuukkanen, K., Loponen, J., and Yang, B.R. (2019). Impact of cyclodextrin treatment on composition and sensory properties of lingonberry (Vaccinium vitis-idaea) juice. Lwt-Food Sci. Technol. 113.

## Sheet: Supplementary - Table s3
Table S3. Characterisation of volatile organic compounds in lingonberries using HS-SPME-GC-MS
Compound	RI Measureda	RI literature	Literature
Aldehydes
Acetaldehyde	716	690	1, 2
2-Methyl propanal	811	818
2-Methylbutanal*	921	910
3-Methylbutanal	924	914
Hexanal*	1086	1084	1, 2, 3
(Z)-3-Hexenal	1142	1139
(E)-3-Hexenal	1147	1131
Heptanal	1187	1186	3
(E)-2-Hexenal	1205	1216
2-Hexenal*	1224	1226
Octanal	1290	1291	1, 2, 3
(Z)-2-Heptenal	1328	1318	1
Nonanal	1397	1397	1, 3
(E,E)-2,4-Hexadienal*	1405	1407	3
2,4-Hexadienal	1412	1406
(E)-2-Octenal	1441	1430	3
(E,E)-2,4-Heptadienal	1477	1508	3
Benzaldehyde*	1540	1529	1, 2, 3
(E)-2-Nonenal	1549	1542
p-Menth-1-en-9-al	1636	1629
Acetates
Methyl acetate	832	827
Ethyl acetate	893	885	1, 2, 3
Hexyl acetate*	1274	1271
(E)-3-Hexen-1-ol acetate	1317	1320
(E)-2-Hexenyl acetate	1355	1340
Benzyl acetate	1733	1726
Esters
Methyl butanoate	993	984	2
Vinyl butyrate	1046	1045
Methyl benzoate	1642	1641	1, 2, 3
Ketones
2,3-Butanedione	979	978	1, 2, 3
1-Penten-3-one	1029	1022
1-Octen-3-one	1300	1304
6-Methyl-5-hepten-2-one*	1341	1332	1, 2, 3
Acetophenone*	1672	1679	1, 3
5-Ethyl-2(5H)-furanone	1777	1754
Alcohols
Ethanol	943	937
2-Methyl-3-butene-2-ol	1047	1036	3
3-Methyl-1-butanol	1215	1236	1
Pentanol*	1256	1259	3
(Z)-2-Penten-1-ol	1322	1322
Hexanol*	1357	1345	3
(Z)-3-Hexen-1-ol	1390	1390	1, 3
1-Octen-3-ol	1458	1454	3
2-Ethyl hexanol	1500	1499	1
(E)-2-Octen-1-ol*	1625	1615
Benzyl alcohol	1896	1879	1, 3
Volatile acids
Acetic acid	1462	1448
3-Methyl butanoic acid	1681	1676	1
2-Methyl butanoic acid	1684	1670	1
Pentanoic acid	1737	1743
Hexanoic acid*	1858	1852
Heptanoic acid	1967	1956
Octanoic acid	2067	2072
Nonanoic acid	2169	2165
Terpenes
α-Pinene	1028	1027	1, 2, 3
Camphene	1070	1063	3
β-Pinene	1105	1112	3
Unknown terpinene	1119
α-Terpinene	1180	1187
D-Limonene	1196	1202	1, 3
Eucalyptol	1215	1204	1, 2, 3
γ-Terpinene*	1247	1251	3
Styrene	1262	1255	1
o-Cymene*	1272	1265
Terpinolene	1283	1280
Linalool	1555	1550	1, 2, 3
Carryophyllene*	1612	1601
Terpinen-4-ol	1616	1612	3
α-Terpineol	1700	1696	3
Camphol	1700	1698
Furans
2-Ethylfuran*	958	944
Internal standards
4-Methyl-2-pentanol	1172
Neryl acetate	1728
* Identified with authentic standard compound; a Kovats retention index for 60 m DB-WAX column; As Ås; Tr Tromsø; 15 grown in 15 °C; 9 grown 9 °C; A, B, C biological replicates; 1 Viljanen et al. (2014); 2 Marsol-Vall et al. (2021); 3 Anjou and von Sydow (1967).
Literature cited
1: Viljanen, K.; Heiniö, R.-L.; Juvonen, R.; Kössö, T.; Puupponen-Pimiä, R. Relation of sensory perception with chemical composition of bioprocessed lingonberry. Food Chem. 2014, 157, 148-156, doi:https://doi.org/10.1016/j.foodchem.2014.02.030.
2: Marsol-Vall, A.; Kelanne, N.; Nuutinen, A.; Yang, B.; Laaksonen, O. Influence of enzymatic treatment on the chemical composition of lingonberry (Vaccinium vitis-idaea) juice. Food Chem. 2020, 128052, doi:https://doi.org/10.1016/j.foodchem.2020.128052.
3: Anjou, K.; Von Sydow, E. Aroma of cranberries juice of Vaccinium vitis-idaea L. Acta Chem. Scand. 1969, 23, 109-&, doi:10.3891/acta.chem.scand.23-0109.
